# Supplementary material for: Prolonged Anesthesia Effects of Locally Administered Ropivacaine via Electrospun Poly(caprolactone) Fibrous Membranes
Source: Membranes (Basel). 2023 Oct 27;13(11):861. doi: 10.3390/membranes13110861 (PMC10672809; doi:10.3390/membranes13110861)
Supplement: Supplementary file 1 [file membranes-13-00861-s001.zip]

Archive with 1 entries (1 files):
- membranes-2640098-supplementary.pdf
